# Supplementary material for: New Glycosylated Polyene Macrolides: Refining the Ore from Genome Mining
Source: Antibiotics (Basel). 2022 Mar 3;11(3):334. doi: 10.3390/antibiotics11030334 (PMC8944477; doi:10.3390/antibiotics11030334)
Supplement: Supplementary file 1 [file antibiotics-11-00334-s001.zip]

Archive with 3 entries (3 files):
- Antibiotics Supplementary file S1.xlsx
- Antibiotics Supplementary file S2.xlsx
- antibiotics-1597859-Supplementary tables and figures.pdf
