# Supplementary material for: New Glycosylated Polyene Macrolides: Refining the Ore from Genome Mining
Source: Antibiotics (Basel). 2022 Mar 3;11(3):334. doi: 10.3390/antibiotics11030334 (PMC8944477; doi:10.3390/antibiotics11030334)
Supplement: Supplementary file 1 [file antibiotics-11-00334-s001.zip › Antibiotics Supplementary file S1.xlsx]

## Sheet: SheetA
Amycolatopsis saalfeldensis
Protein accession	Gene location	Description
SEO77161.1	93101..93409	PTS system, mannitol-specific
SEO77178.1	93390..93854	PTS system IIA component
SEO77200.1	93851..94906	L-iditol 2-dehydrogenase
SEO77223.1	95098..95313	Hypothetical protein
SEO77243.1	95482..96516	GDP-mannose 4,6-dehydratase
SEO77265.1	96696..124601	PKS mod 11 – 16
SEO77293.1	124613..134515	PKS mod 17 – 18
SEO77309.1	134556..141635	PKS mod 19 - TE
SEO77334.1	complement(141705..142880)	Cytochrome P450	AmphN 73.7% identity
SEO77358.1	complement(142877..143941)	Mycosamine synthase	AmphDII 80% identity
SEO77380.1	complement(143979..145355)	Polyene glycosyltransferase	AmphDI 69.6% identity
SEO77414.1	145568..146974	Guanidinobutyryl-CoA synthetase
SEO77437.1	146971..147906	Guanidinobutyryl-CoA:ACP acyltransferase
SEO77459.1	complement(147933..149588)	Arginine monooxygenase
SEO77475.1	149855..166132	PKS Load + mod 1 – 3
SEO77514.1	166199..177052	PKS mod 4 – 5
SEO77535.1	177069..182849	PKS mod 6
SEO77565.1	182896..203505	PKS mod 7 – 10
SEO77587.1	complement(203509..204084)	Zinc finger protein
SEO77610.1	204168..205337	Putative epoxide hydrolase
SEO77673.1	complement(205327..206160)	ABC transporter permease
SEO77691.1	complement(206157..207143)	ABC transporter ATP-BP
SEO77712.1	complement(207180..207935)	Thioesterase
SEO77733.1	208158..211184	NRPS A-domain
SEO77752.1	211346..212113	Glycosyl hydrolase
SEO77773.1	complement(212162..212434)	Hypothetical protein
SEO77794.1	complement(212466..213209)	Carboxymethylenebutenolidase
SEO77814.1	complement(213206..214915)	Major facilitator protein
SEO77833.1	complement(214912..215355)	Transcriptional regulator

## Sheet: SheetB
Amycolatopsis albispora
Protein accession	Gene location	Description
AXB47605.1	8248487..8249368	6-phosphogluconate dehydrogenase
AXB49114.1	8249410..8250162	short-chain dehydrogenase
AXB47606.1	complement(8250241..8251029)	oxidoreductase
AXB47607.1	complement(8251040..8251873)	oxidoreductase
AXB47608.1	complement(8251902..8253071)	arabinose transporter permease
AXB47609.1	8253214..8253663	MarR family transcriptional regulator
AXB49115.1	8253713..8254771	ATP-dependent DNA ligase
AXB47610.1	8254768..8255772	ATP-dependent DNA ligase
AXB47611.1	complement(8255792..8257969)	Geosmin synthase
AXB47612.1	complement(8258084..8259229)	epoxide hydrolase
AXB47613.1	8259312..8259887	hypothetical protein
AXB47614.1	complement(8263022..8264236)	hypothetical protein
AXB47615.1	8266215..8266640	hypothetical protein
AXB47616.1	complement(8266660..8268519)	ABC transporter ATP-binding protein
AXB47617.1	complement(8268516..8270159)	ABC transporter ATP-binding protein
AXB47618.1	8270437..8271471	GDP-mannose 4,6-dehydratase
AXB47619.1	8271636..8299130	PKS modules 15 to 20
AXB47620.1	8299139..8320912	PKS modules 21 to 24
AXB47621.1	8320932..8326106	PKS module 25 + TE
AXB47622.1	complement(8326295..8327488)	Cytochrome P450
AXB47623.1	complement(8327500..8328675)	Cytochrome P450
AXB47624.1	complement(8328678..8329736)	Mycosamine/perosamine synthase
AXB49116.1	complement(8329744..8331138)	Glycosyltransferase	AmphDI, 65.5% id
AXB47625.1	8331279..8334014	hypothetical protein
AXB47626.1	complement(8334225..8335847)	hypothetical protein
AXB49117.1	complement(8335867..8337021)	phospho-2-dehydro-3-deoxyheptonate aldolase
AXB47627.1	8337286..8345034	PKS Loading module + extension module 1
AXB47628.1	8345071..8377917	PKS modules 2 to 8
AXB47629.1	8377935..8407529	PKS modules 9 to 14
AXB47630.1	complement(8407611..8408045)	3-dehydroquinate dehydratase	AHBA biosynthesis
AXB49118.1	8408104..8408973	kanamycin kinase	AHBA biosynthesis
AXB47631.1	8409163..8410338	3-amino-5-hydroxybenzoic acid synthase	AHBA biosynthesis
AXB47632.1	8410335..8411408	Oxidoreductase	AHBA biosynthesis
AXB47633.1	8411405..8412088	phosphoglycolate phosphatase	AHBA biosynthesis
AXB49119.1	8412088..8413107	3-dehydroquinate synthase	AHBA biosynthesis
AXB47634.1	8413162..8414580	hypothetical protein
AXB49120.1	complement(8414520..8414954)	MerR family transcriptional regulator
AXB47635.1	8415003..8415896	6-phosphogluconate dehydrogenase
AXB47636.1	8415893..8416324	F420-dependent protein
AXB49121.1	complement(8416616..8418427)	molecular chaperone HtpG
AXB47637.1	complement(8418531..8419499)	LLM class F420-dependent oxidoreductase
AXB49122.1	8419604..8419819	hypothetical protein
AXB47638.1	8419809..8420759	nucleoside hydrolase
AXB47639.1	complement(8420740..8421330)	Hypothetical protein
AXB47640.1	complement(8421321..8422367)	Hypothetical protein
AXB47641.1	complement(8422369..8423028)	Hypothetical protein
AXB47642.1	complement(8423297..8424112)	ABC transporter
AXB47643.1	complement(8424126..8425115)	ABC transporter
AXB47644.1	8425187..8425699	Hypothetical protein
AXB47645.1	8425844..8426488	Hypothetical protein
AXB47646.1	8426567..8428555	Hypothetical protein
AXB47647.1	8428552..8430597	Ketosynthase
AXB47648.1	8430639..8443751	Hypothetical protein
AXB47649.1	8443744..8453226	Hypothetical protein
AXB47650.1	8453236..8454162	Hypothetical protein
AXB47651.1	complement(8454166..8454777)	Hypothetical protein
AXB47652.1	complement(8454774..8455973)	Hypothetical protein
AXB47653.1	8456077..8456508	ATPase
AXB47654.1	8456498..8456830	Transcriptional regulator

## Sheet: SheetC
Saccharopolyspora dendrathemae
Protein accession	Gene location	Description
WP_145741763.1	complement(142896..143648)	Hypothetical protein
WP_145741766.1	complement(144089..145882)	FAD-binding dehydrogenase
WP_145741768.1	complement(146044..146361)	hypothetical protein
WP_145741771.1	complement(146358..147167)	DUF692 domain protein
WP_145741774.1	complement(147167..147706)	Hypothetical protein
WP_145741776.1	complement(147719..148009)	TIGR04222 domain protein
WP_145741779.1	complement(148136..148363)	Hypothetical protein
WP_145741781.1	complement(148498..149361)	SDR family oxidoreductase
WP_145741783.1	complement(149538..149756)	Protein translocase TatA
WP_145741785.1	149893..151458	MFS transporter
WP_145741787.1	complement(151579..151992)	hypothetical protein
WP_145741789.1	152132..152701	TetR/AcrR transcriptional regulator
WP_145741792.1	complement(152771..153868)	3-deoxy-7-phosphoheptulonate synthase
WP_145741794.1	154451..158863	ATP-grasp domain-containing protein
WP_145741796.1	158889..159917	FkbO/Hyg5 family chorismatase	Hyg5 chorismatase
WP_145741798.1	160087..161466	Glycosyltransferase	AmphDI homologue
WP_145741801.1	161474..162646	Cytochrome P450	AmphN 72.4% identity
WP_145741804.1	162698..162895	Ferredoxin
WP_145741806.1	163092..164414	HNH endonuclease
WP_145741808.1	complement(164576..194740)	PKS
WP_145741810.1	complement(194766..213518)	PKS
WP_145741813.1	complement(213528..223736)	PKS
WP_186459512.1	complement(223776..231311)	PKS
WP_145741818.1	231615..233279	3-(3-hydroxy-phenyl)propionate/3 hydroxycinnamic acid hydroxylase
WP_145741821.1	233317..234288	Methylase
WP_145742604.1	234458..235432	Methylase
WP_145741823.1	235509..237284	FAD-dependent monooxygenase
WP_145741825.1	237333..238196	Methylase
WP_145741828.1	complement(238240..239142)	LysR transcriptional regulator
WP_145741830.1	239269..240018	glucose 1-dehydrogenase
WP_145741831.1	240191..241513	HNH endonuclease
WP_145741833.1	complement(241621..242823)	Cytochrome P450
WP_145741835.1	complement(242828..244015)	Cytochrome P450
WP_145741837.1	complement(244077..249212)	PKS
WP_145741839.1	complement(249300..269615)	PKS
WP_145742606.1	complement(269627..296680)	PKS
WP_145741841.1	296927..298708	ABC transporter ATP-binding protein
WP_145741843.1	298692..300548	ABC transporter ATP-binding protein
WP_145741845.1	complement(300664..301986)	HNH endonuclease
WP_145741848.1	302228..303013	Thioesterase
WP_145741850.1	303006..303380	DoxX family protein
WP_145741852.1	complement(303432..305330)	molecular chaperone HtpG
WP_145741854.1	complement(305386..308229)	AAA family ATPase
WP_145741857.1	complement(308226..311114)	AAA family ATPase
WP_145741859.1	complement(311367..312062)	PAS domain protein
WP_145742608.1	complement(312926..313495)	TetR/AcrR family regulator
WP_145741861.1	313670..314224	Hypothetical protein
WP_145741862.1	complement(314267..314638)	Hypothetical protein
WP_145741864.1	complement(314698..315366)	alpha-ketoglutarate-dependent dioxygenase AlkB
WP_145741866.1	315596..315907	Hypothetical protein
WP_145742610.1	316097..316462	Hypothetical protein

## Sheet: SheetD
Amycolatopsis lexingtonensis
Protein accession	Gene location	Description
MBE1496541.1	complement(3979499..3979879)	HxlR transcriptional regulator
MBE1496542.1	3979979..3980821	pimeloyl-ACP methyl ester carboxylesterase
MBE1496543.1	complement(3980801..3981739)	osmoprotectant transporter substrate-binding protein
MBE1496544.1	complement(3981795..3983078)	FMN-dependendent monooxygenase
MBE1496545.1	complement(3983075..3983641)	AcrR family transcriptional regulator
MBE1496546.1"	complement(3983638..3984372)	pimeloyl-ACP methyl ester carboxylesterase
MBE1496547.1	3984546..3985223	DNA-binding transcriptional MerR regulator
MBE1496548.1	complement(3985327..3986610)	enolase
MBE1496549.1	3986817..3987848	fructose-bisphosphate aldolase class II
MBE1496550.1	3987968..3990772	CsgD regulator
MBE1496551.1	3991125..3993797	CsgD regulator
MBE1496552.1	3993803..3996502	NarL/FixJ family response regulator
MBE1496553.1	complement(3996512..4023571)	PKS
MBE1496554.1	4023870..4024649	putative membrane protein
MBE1496555.1	complement(4024853..4030975)	PKS + TE
MBE1496556.1	complement(4030979..4050535)	PKS
MBE1496557.1	complement(4050876..4070867)	PKS
MBE1496558.1	complement(4070864..4079131)	PKS
MBE1496559.1	4079437..4080834	Polyene glycosyltransferase	AmphDI homologue
MBE1496560.1	4080831..4081802	ABC-2 type transporter ATP-binding protein
MBE1496561.1	4081792..4082559	ABC-2 type transport system permease protein
MBE1496562.1	complement(4082636..4092073)	PKS
MBE1496563.1	complement(4092081..4117241)	PKS
MBE1496564.1	complement(4117268..4143841)	PKS
MBE1496565.1	complement(4143978..4145009)	GDP mannose 4,6-dehydratase	AmphDIII homologue
MBE1496566.1	4145205..4146260	Perosamine/mycosamine synthase	AmphDII homologue
MBE1496567.1	complement(4146470..4146754)	Phosphocarrier protein
MBE1496568.1	complement(4146779..4148446)	Phosphotransferase system enzyme I (PtsI)
MBE1496569.1	complement(4148481..4149536)	L-iditol 2-dehydrogenase
MBE1496570.1	complement(4149533..4149988)	PTS system mannitol-specific IIA component
MBE1496571.1	complement(4149978..4150286)	PTS system mannitol-specific IIB component
MBE1496572.1	complement(4150321..4151433)	PTS system mannitol-specific IIC component
MBE1496573.1	complement(4151513..4152442)	1-phosphofructokinase
MBE1496574.1	complement(4152721..4152999)	hypothetical protein
MBE1496575.1	complement(4153007..4153699)	CsgD family transcriptional regulator
MBE1496576.1	complement(4154071..4156881)	CsgD family transcriptional regulator
MBE1496577.1	complement(4156888..4159677)	NarL/FixJ family response regulator
MBE1496578.1	4160719..4160982	hypothetical protein
MBE1496579.1	4161023..4161688	O-methyltransferase
MBE1496580.1	complement(4161836..4162921)	Methoxymalonate biosynthesis protein
MBE1496581.1	complement(4162933..4164054)	Acyl-CoA dehydrogenase
MBE1496582.1	complement(4164047..4164322)	Methoxymalonate biosynthesis ACP
MBE1496583.1	complement(4164323..4165180)	methoxymalonate biosynthesis protein
MBE1496584.1	complement(4165271..4165549)	hypothetical protein
MBE1496585.1	complement(4165582..4168329)	CsgD family transcriptional regulator
MBE1496586.1	complement(4168343..4168606)	DUF2342 family protein
MBE1496587.1	4168863..4169660	Thioesterase
MBE1496588.1	4169705..4170466	DeoR family transcriptional repressor
MBE1496589.1	complement(4170468..4171628)	P450	AmphN 64%
MBE1496590.1	complement(4171703..4172368)	hypothetical protein
MBE1496591.1	complement(4172872..4173306)	hypothetical protein
MBE1496592.1	complement(4173343..4173498)	hypothetical protein
MBE1496593.1	4173582..4174076	putative membrane protein
MBE1496594.1	complement(4174122..4175996)	hypothetical protein
MBE1496595.1	complement(4176297..4177523)	DHA1 family inner membrane transport protein
MBE1496596.1	4177580..4178752	NBD/HSP70 family sugar kinase
MBE1496597.1	4178770..4179465	dihydrofolate reductase

## Sheet: SheetE
Cryptosporangium arvum
Protein accession	Gene location	Description
EXG82112.1	complement(3458093..3459253)	2-polyprenyl-6-methoxyphenol hydroxylase-like oxidoreductase
EXG82113.1	complement(3459250..3459993)	putative nucleoside-diphosphate sugar epimerase
EXG82114.1	complement(3459990..3462476)	Hypothetical protein
EXG82115.1	complement(3463211..3464530)	Pyridine nucleotide-disulphide oxidoreductase
EXG82116.1	complement(3464561..3465313)	SDR oxidoreductase
EXG82117.1	3465446..3466339	AraC regulator
EXG82118.1	3466398..3466820	putative transcriptional regulator
EXG82119.1	3466826..3467797	nucleoside-diphosphate-sugar epimerase
EXG82120.1	3467838..3468269	Hypothetical protein
EXG82121.1	complement(3468442..3471213)	LuxR transcriptional regulator
EXG82122.1	3471387..3471509	Hypothetical protein
EXG82123.1	3471538..3472098	TetR transcriptional regulator
EXG82124.1	complement(3472107..3472907)	Hypothetical protein
EXG82125.1	complement(3472904..3474043)	Acyl-CoA dehydrogenase
EXG82126.1	complement(3474040..3474297)	phosphopantetheine-binding protein
EXG82127.1	complement(3474329..3475525)	Hypothetical protein
EXG82128.1	complement(3475590..3477467)	ABC transporter
EXG82129.1	complement(3477464..3479206)	ABC transporter
EXG82130.1	3479320..3479982	Putative O-methyltransferase
EXG82131.1	complement(3479989..3481056)	FkbH-like domain; HAD-superfamily phosphatase
EXG82132.1	complement(3481059..3482174)	Acyl-CoA dehydrogenase
EXG82133.1	complement(3482167..3482457)	Acyl carrier protein
EXG82134.1	complement(3482467..3483303)	3-Hydroxyacyl-CoA dehydrogenase
EXG82135.1	3483437..3510937	PKS modules 20 to 25
EXG82136.1	3510953..3521377	PKS modules 26 to 27 + KS28
EXG82137.1	3521328..3525029	PKS AT28-DH28-KR28-ACP28
EXG82138.1	3525062..3542920	PKS modules 29 to 31 + TE
EXG82139.1	complement(3542968..3544380)	Glycosyltransferase	AmphDI homologue
EXG82140.1	3544522..3588048	PKS Loading module + extension modules 1 to 9
EXG82141.1	3588067..3613914	PKS modules 10 to 14 + KS15-AT15
EXG82142.1	3614246..3636301	PKS DH15-KR15-ACP15 + modules 16 to 19
EXG82143.1	3636370..3637707	Glycosyltransferase	PegA 49% id
EXG82144.1	3637733..3638929	Cytochrome P450	NysN P450 72% id
EXG82145.1	3638926..3639138	ferredoxin
EXG82146.1	complement(3639163..3640173)	GDP-mannose 4,6-dehydratase	AmphDIII homologue
EXG82147.1	3640314..3641090	Thioesterase
EXG82148.1	3641090..3641959	Phosphohydrolase
EXG82149.1	3641970..3642665	4'-phosphopantetheinyl transferase
EXG82150.1	3642675..3643730	Mycosamine/perosamine synthase	NysDII 74% id
EXG82151.1	3643779..3645821	NADPH:quinone reductase
EXG82152.1	complement(3645894..3646100)	Hypothetical protein
EXG82153.1	complement(3646125..3646703)	PAS domain
EXG82154.1	3647156..3647266	Hypothetical protein
EXG82155.1	3647420..3648181	DeoR transcriptional regulator
EXG82156.1	complement(3648297..3648575)	Hypothetical protein
EXG82157.1	3649891..3650805	ABC transporter
EXG82158.1	3650802..3651557	Hypothetical protein
EXG82159.1	3650802..3650927	Hypothetical protein
EXG82160.1	complement(3652082..3652268)	Hypothetical protein
EXG82161.1	complement(3653379..3655061)	Thioredoxin reductase
EXG82162.1	complement(3655058..3655480)	Thioredoxin
EXG82163.1	complement(3655482..3658106)	ATP-dependent chaperone ClpB
EXG82164.1	complement(3658097..3658426)	Hypothetical protein
EXG82165.1	complement(3658426..3659400)	DnaJ-class molecular chaperone
EXG82166.1	complement(3659401..3659931)	Molecular chaperone GrpE
EXG82167.1	complement(3659939..3661846)	Chaperone protein DnaK
EXG82168.1	3662099..3663532	Hypothetical protein

## Sheet: SheetF
Amycolatopsis suaedae
Protein accession	Gene location	Description
NZ_SFCC01000005
WP_130475483.1	357657..358454	TIM barrel protein
WP_130475484.1	358454..359338	2-Hydroxy-3-oxopropionate reductase
WP_130475485.1	359340..361049	Glyoxylate carboligase
WP_130475486.1	361046..362164	Glycerate kinase
WP_130475487.1	362161..363483	Allantoinase AllB
WP_130475488.1	363480..364538	Allantoicase
WP_130475489.1	complement (364827..380141)	PKS Modules 7 and 8
WP_130475490.1	complement (380188..399816)	PKS Modules 3, 4, 5, and 6
WP_130475491.1	complement (399872..406267)	PKS Module 2
WP_130475492.1	complement (406264..410841)	PKS Load + Module 1
WP_130475493.1	411464..412885	Mycosaminyltransferase GT	AmphDI 54.82%
WP_130475494.1	412882..413937	Mycosamine synthase	AmphDII 70%
WP_130475495.1	413940..415118	Cytochrome P450	AmphN 63%
WP_130475496.1	415142..416284	Cytochrome P450	SelL 47%
WP_130475497.1	complement (416787..422537)	PKS Module 17
WP_130475498.1	complement (422567..433762)	PKS Modules 15 and 16
WP_130475499.1	complement (433759..456765)	PKS Modules 10, 11, 12, 13 and 14
WP_130475500.1	complement (456769..457965)	Cytochrome P450	Lcm10 47%
NZ_SFCC01000018
WP_130479012.1	complement(248..1909)	ABC transporter ATP-binding protein
WP_130478877.1	complement(1993..3723)	ABC transporter ATP-binding protein
WP_130478878.1	complement(3728..5140)	Glycosyltransferase	AmphDI 51.62%
WP_130478879.1	5295..6284	GDP-mannose 4,6-dehydratase	AmphDIII 70%
WP_130478880.1	complement(6294..7649)	Glycosyltransferase	PegA 59.11%
WP_130478881.1	complement(7646..8527)	3-Hydroxybutyryl-CoA dehydrogenase	Ethylmalonyl CoA formation
WP_130478882.1	complement(8524..9510)	Ketoacyl-ACP synthase III
WP_130478883.1	complement(9515..10894)	Crotonyl-CoA carboxylase/reductase	Ethylmalonyl CoA formation
WP_130478884.1	11096..12127	GDP-mannose 4,6-dehydratase	AmphDIII 76%
WP_130478885.1	12434..13186	Thioesterase
WP_165436470.1	complement(13209..14195)	Deoxysugar 3-ketoreductase	SelSVI 53% id
WP_130478887.1	complement(14192..15622)	NDP-hexose 2,3-dehydratase	SelSVII 62%
WP_130478888.1	complement(15716..16978)	Glycosyltransferase	SelSV 47.74%
WP_130478889.1	17074..18387	Deoxysugar 3-deoxygenase	UrdQ 70% id
WP_130479013.1	18393..19583	Deoxysugar 4-aminotransferase	VinF 52%
WP_130478890.1	complement(19951..20634)	PAS and HTH domain protein	SelRIV 52%
WP_130478891.1	complement(20889..23570)	HTH regulator
WP_165436471.1	complement(23574..26030)	AAA family ATPase
WP_130478893.1	complement(26118..26366)	PqqD protein ferredoxin
WP_130479014.1	complement(26443..26910)	LuxR transcriptional regulator
WP_130478894.1	29217..29789	Response regulator transcription factor
WP_130478895.1	29877..31142	Extracellular solute-binding protein
WP_130478896.1	31146..32027	Sugar ABC transporter permease
WP_130479015.1	32072..32926	Carbohydrate ABC transporter permease
WP_130478897.1	32826..34214	Beta-glucosidase
WP_130478898.1	complement(34472..38038)	AAA family ATPase
WP_165436472.1	complement(38031..40292)	Helix-turn-helix domain protein
WP_130478900.1	complement(40340..41101)	DeoR/GlpR transcriptional regulator
WP_130479016.1	complement(41204..41959)	Thioesterase

## Sheet: SheetG
Saccharopolyspora gloriosae
Protein accession	Gene location	Description
MBB5070949.1	4546826..4547155	Quinol monooxygenase YgiN
MBB5070950.1	4547278..4548711	Deoxysugar 2, 3 dehydratase	SelVII 67%
MBB5070951.1	4548708..4549688	Deoxysugar 3-ketoreductase	SelSVI 58%
MBB5070952.1	4549688..4550446	Deoxysugar 4-ketoreductase	LanR 47.60%
MBB5070953.1	complement(4550686..4551924)	GT	SelSV 59.85%
MBB5070954.1	4552238..4553233	ABC transporter ATP BP
MBB5070955.1	4553282..4554112	ABC permease 55%
MBB5070956.1	4554493..4554927	Hypothetical protein
MBB5070957.1	complement(4555080..4575728)	PKS3 Modules 3, 4, 5 and 6
MBB5070958.1	complement(4575963..4585256)	PKS2 Modules 1 and 2
MBB5070959.1	complement(4585497..4588655)	PKS1 Loading module
MBB5070960.1	4589277..4590674	Polyene GT	AmphDI 71%
MBB5070961.1	4590674..4591726	Mycosamine synthase	AmphDII 82%
MBB5070962.1	4591759..4592925	Cytochrome P450	AmphN 71%
MBB5070963.1	4592957..4593154	Ferredoxin
MBB5070964.1	4593287..4593955	Transcriptional regulator
MBB5070965.1	4594024..4594692	Enoyl-CoA hydratase
MBB5070966.1	4594746..4595585	GNAT N-acetyltransferase
MBB5070967.1	complement(4595929..4597116)	Cytochrome P450	SelL 58%
MBB5070968.1	complement(4597202..4603210)	PKS6 Module 14 + TE
MBB5070969.1	complement(4603492..4609980)	PKS5 Module 13
MBB5070970.1	complement(4609992..4637738)	PKS4 Modules 7, 8, 9, 10, 11, 12
MBB5070971.1	complement(4638359..4639390)	GDP-mannose 4,6-dehydratase	AmphDIII 79%
MBB5070972.1	4639964..4641394	Acyl-CoA carboxylase
MBB5070973.1	4641444..4642211	Thioesterase

## Sheet: SheetH
Amycolatopsis cihanbeyliensis
Protein accession	Gene location	Description
NZ_VFML01000001
WP_141995321.1	complement(<1..901)	AAA family ATPase
WP_141995322.1	complement(962..2119)	cytochrome P450
WP_141995323.1	complement(2153..2347)	ferredoxin
WP_141995324.1	complement(2379..3557)	cytochrome P450
WP_141995325.1	3850..10092	PKS module 1
WP_141995326.1	10089..21749	PKS modules 2-3
WP_141995327.1	21827..23557	ABC transporter permease
WP_141995328.1	23554..25464	ABC transporter ATP-binding protein
WP_141995329.1	complement(25723..27006)	Glycosyltransferase	SelSV 51%
WP_141995330.1	27178..28215	GDP-mannose 4,6-dehydratase
WP_141995331.1	28304..29587	Glycosyltransferase	SelSV 52%
WP_141995332.1	29580..30557	alpha/beta hydrolase
WP_141995333.1	30583..31650	glucose-1-phosphate thymidylyltransferase
WP_141995334.1	31681..32667	NDP-deoxyhexose 3 ketoreductase	VinE 67%
WP_141995335.1	complement(32692..33873)	NDP-4-keto-deoxyhexose 4-aminotransferase	VinF 66%
WP_141995336.1	complement(33883..35280)	NDP-hexose 2,3-dehydratase	ScaDH1 59%
WP_141995337.1	35328..54767	PKS modules 4 - 7
WP_141995338.1	54806..70546	PKS modules 8 - 10
WP_141995339.1	complement(70590..71639)	zinc-dependent dehydrogenase
WP_141995340.1	complement(71636..72190)	PTS sugar transporter subunit IIA
WP_141995341.1	complement(72096..73562)	PTS mannitol transporter subunit IICB
WP_141995342.1	complement(73700..74461)	DeoR/GlpR transcriptional regulator
WP_142001413.1	74874..76247	sugar ABC transporter substrate BP
WP_141995343.1	76247..77182	sugar ABC transporter permease
WP_142001415.1	77236..78090	carbohydrate ABC transporter permease
WP_141995344.1	78090..78863	inositol monophosphatase
WP_141995345.1	79092..80120	hypothetical protein
WP_170220644.1	80368..80604	hypothetical protein
WP_141995346.1	complement(80726..80968)	hypothetical protein
WP_141995347.1	complement(80968..81150)	hypothetical protein
	complement(81192..82668)	CocE/NonD family hydrolase frameshift
WP_141995348.1	82922..83560	isochorismatase family protein
WP_141995349.1	83557..84633	3-deoxy-7-phosphoheptulonate synthase
WP_141995350.1	84635..85414	2,3-dihydro-2,3-dihydroxybenzoate dehydrogenase
WP_141995351.1	85467..86675	isochorismate synthase
WP_141995352.1	86778..88421	AMP-binding protein
WP_141995353.1	88429..88671	ACP
WP_141995354.1	88668..89540	siderophore-interacting protein
WP_141995355.1	89602..90597	ABC transporter substrate-binding protein
WP_141995356.1	90594..91613	iron chelate uptake ABC permease
WP_142001417.1	91700..92632	iron chelate uptake ABC permease
WP_141995357.1	92629..93405	ABC transporter ATP-binding protein
WP_141995358.1	complement(93555..93953)	hypothetical protein
NZ_VFML01000002
WP_142002650.1	complement(<1..3237)	PKS module 16 fragment KS-AT
WP_142002652.1	complement(3249..26711)	PKS modules 11 - 15
WP_142003875.1	complement(26764..27879)	cytochrome P450
WP_142002654.1	28139..29167	GDP-mannose 4,6-dehydratase
WP_142002656.1	complement(29207..29881)	PAS domain-containing protein
WP_142002658.1	complement(29934..32594)	LuxR family transcriptional regulator
WP_142002660.1	33308..34642	Polyene mycosamine glycosyltransferase	AmphDI 59%
WP_142002662.1	34676..35734	GDP-mycosamine synthase	NysDII 68%
WP_142002664.1	complement(35759..36427)	LuxR family transcriptional regulator
WP_142002666.1	complement(36800..39739)	AAA family ATPase
WP_142002668.1	complement(39882..40826)	1-phosphofructokinase family hexose kinase
WP_142002670.1	complement(41055..41264)	Hypothetical protein
WP_142002672.1	41525..42286	DeoR/GlpR transcriptional regulator
WP_142002674.1	42520..45546	NACHT domain-containing protein
WP_142003876.1	complement(45591..46457)	Hypothetical protein
WP_142002676.1	complement(46565..47851)	"Choice-of-anchor B family protein"
WP_142002678.1	complement(48225..48932)	RraA family protein
WP_142002680.1	complement(48932..49339)	Cupin domain-containing protein
WP_142002682.1	49391..50395	HTH domain protein
WP_142003877.1	50889..51851	Multicopper oxidase domain protein
WP_142002684.1	51881..55894	ThuA domain-containing protein
WP_142002686.1	55933..57795	copper-binding protein
WP_142002688.1	58189..58542	Hypothetical protein
WP_142002690.1	complement(58685..60967)	HTH domain protein
WP_170221036.1	complement(61197..61823)	UDP-N-acetylglucosamine 2-epimerase
WP_170221037.1	61822..62607	LamG domain-containing protein
WP_142002694.1	complement(62634..63779)	homoserine O-acetyltransferase
WP_142002696.1	complement(63776..65083)	o-acetylhomoSer/o-acetylSer sulfhydrylase
WP_142002698.1	complement(65210..65779)	cupin domain-containing protein
WP_142002700.1	complement(65886..67103)	ROK family transcriptional regulator
WP_142002702.1	complement(67087..68334)	MFS transporter
WP_142002704.1	68405..68944	HTH domain protein
WP_142002706.1	68998..69663	RibD family protein
WP_142002708.1	70006..70755	Creatininase family protein
WP_142002710.1	complement(70722..71369)	GTP cyclohydrolase II
WP_142002712.1	complement(71366..72394)	Flippase domain protein
WP_142003878.1	complement(72360..73253)	methyltransferase
WP_142002714.1	complement(73181..74341)	glycosyltransferase family 4 protein
WP_142002716.1	complement(74338..74736)	6-carboxytetrahydropterin synthase
WP_142002718.1	complement(74761..75738)	dehydrogenase
WP_142002720.1	75888..76646	CDP-alcohol phosphatidyltransferase
WP_142002722.1	76650..77147	Hypothetical protein
WP_170221038.1	complement(77181..78098)	Trypsin-like serine protease

## Sheet: SheetI
Crossiella cryophila
Protein accession	Gene location	Description
WP_185011329.1	complement (7282087..7282632)	Aldo/keto reductase
WP_185005818.1	7282709..7283023	Hypothetical protein
WP_185005819.1	complement (7283020..7283751)	LysR family protein
WP_185005820.1	7283809..7284216	Hypothetical protein
WP_185011331.1	7284320..7285003	N-acetyltransferase
WP_185005821.1	complement (7285308..7288133)	AAA family ATPase
WP_185005822.1	7288454..7289638	Cytochrome P450	AmphN 69%
WP_185005823.1	complement (7289726..7290847)	WD40 repeat domain-protein
WP_185005824.1	complement (7291038..7298135)	PKS Module 21 + TE
WP_185005825.1	complement (7298519..7299124)	Hypothetical protein
WP_185005826.1	complement (7299345..7300118)	TIGR03084 family protein
WP_185005827.1	complement (7300161..7301213)	Hypothetical protein
WP_185005828.1	complement (7301812..7302900)	Serine hydrolase
WP_185005829.1	7303028..7303780	3-Oxoacyl-ACP reductase FabG
WP_185005830.1	complement (7303946..7324303)	PKS Modules 9, 10, 11 and 12
WP_185005831.1	complement (7324346..7329814)	PKS Module 8
WP_185005832.1	complement (7330004..7346533)	PKS Modules 4, 5, 6 and 7
WP_185005833.1	complement (7346530..7357968)	PKS Modules 2 and 3
WP_185005834.1	complement (7357965..7363886)	PKS Load + module 1
WP_185005835.1	7364089..7365489	Mycosaminyltransferase GT	AmphDI 56%
WP_185005836.1	7365486..7366544	Mycosamine synthase	AmphDII 75%
WP_185005837.1	complement (7366604..7366984)	Tetratricopeptide repeat protein
WP_185005838.1	complement (7367006..7367563)	Hypothetical protein
WP_185005839.1	7367629..7368801	Serine hydrolase
WP_185005840.1	complement (7368833..7369804)	Helix-turn-helix protein
WP_185005841.1	complement (7369893..7372091)	Tetratricopeptide repeat protein
WP_185005842.1	complement (7372101..7372913)	Cytochrome c biogenesis protein CcdA
WP_185005843.1	complement (7372910..7373614)	Thioredoxin domain protein
WP_185011333.1	complement (7373686..7374390)	Thioredoxin domain protein
WP_185005844.1	complement (7374460..7375407)	M48 family metalloprotease
WP_185005845.1	complement (7375404..7375766)	Transcriptional regulator
WP_185005846.1	7375996..7376319	Metalloregulator transcription factor
WP_185005847.1	7376316..7376795	SRPBCC domain-containing protein
WP_185005848.1	complement (7376788..7377096)	Hypothetical protein
WP_185011335.1	complement (7377215..7392355)	PKS Modules 18, 19 and 20
WP_185005849.1	complement (7392361..7415121)	PKS Modules 13, 14, 15, 16 and 17
WP_185005850.1	complement (7415153..7416331)	Cytochrome P450	SelL 43%
WP_185005851.1	complement (7416530..7417693)	NDP sugar aminotransferase	SpnR 62%
WP_185005852.1	complement (7417870..7418595)	N,N Dimethylase	SpnS 47%
WP_185005853.1	complement (7418599..7419879)	DUF1205 L-rhodinosyl	LndGT4 44%
WP_185005854.1	complement (7419904..7420890)	NDP-deoxysugar 3-ketoreductase	VinE 66%
WP_185005855.1	complement (7420914..7422326)	Glycosyltransferase	AmphDI 51%
WP_185005856.1	complement (7423104..7424543)	NDP-hexose 2,3-dehydratase	SelSVII 62%
WP_185005857.1	complement (7424637..7426484)	Asparagine synthase
WP_185005858.1	complement (7426795..7429632)	AAA family ATPase
WP_185005859.1	complement (7429633..7432176)	AAA family ATPase
WP_185005860.1	7432755..7433786	GDP-mannose 4,6-dehydratase	AmphDIII 79%
MBB4680202.1		Hypothetical protein
MBB4680203.1		Thioesterase

## Sheet: SheetJ
Amycolatopsis antarctica
Protein accession	Gene location	Description
OZM74132.1	375532..376695	recombinase XerC
OZM74227.1	376880..377620	FliA/WhiG RNA polymerase sigma factor
OZM74133.1	complement(378146..378889)	peptidase
OZM74134.1	379070..379936	30S ribosomal protein S2
OZM74135.1	380030..380845	Translation elongation factor Ts
OZM74136.1	380953..381699	UMP kinase
OZM74137.1	381799..382356	ribosome recycling factor
OZM74228.1	382364..383296	phosphatidate cytidylyltransferase
OZM74138.1	complement(383309..384154)	Glyoxalase
OZM74139.1	384438..385262	SAM-dependent methyltransferase
OZM74229.1	complement(385208..385732)	PadR family transcriptional regulator
OZM74140.1	complement(385989..387320)	Amino acid-binding protein
OZM74141.1	complement(387317..388411)	Branched-chain AA ABC transporter permease
OZM74142.1	complement(388408..389286)	Branched-chain AA ABC transporter permease
OZM74230.1	complement(389316..390038)	ABC transporter ATP-binding protein
OZM74143.1	complement(390031..390831)	ABC transporter ATP-binding protein
OZM74144.1	391009..392280	Hypothetical protein
OZM74145.1	392303..392596	Hypothetical protein
OZM74146.1	392669..393478	Thioesterase
OZM74147.1	393475..394506	GDP-mannose 4,6-dehydratase
OZM74148.1	complement(394577..394786)	Ferredoxin-1
OZM74149.1	complement(394823..395878)	Mycosamine synthase	AmphDII 72%
OZM74150.1	complement(395875..397338)	Mycosaminyltransferase	AmphDI 56%
OZM74151.1	complement(397476..398093)	PAS domain protein
OZM74152.1	398891..400330	NDP-deoxyhexose 2,3-dehydratase	SelSVII 61%
OZM74153.1	400327..401328	NDP-deoxyhexose 3 KR	SelVI 51%
OZM74154.1	401328..402098	NDP-deoxyhexose 4 KR	Nbc15 53%
OZM74155.1	402177..403430	Glycosyltransferase	LndGT4 45%
OZM74156.1	403444..404844	NDP-deoxyhexose 3-deoxygenase	IdnS12 74%
OZM74157.1	404846..406048	dTDP-4-keto-6-deoxyglucose aminotransferase	IdnS13 67%
OZM74158.1	complement(406296..407546)	Glycosyltransferase	SelSV 48%
OZM74159.1	407736..409469	Multidrug ABC transporter ATP-binding protein
OZM74160.1	409466..411232	Multidrug ABC transporter ATP-binding protein
OZM74161.1	complement(411355..412962)	Glycosyl transferase, family 39
OZM74162.1	412961..413851	SAM-dependent methyltransferase
OZM74163.1	413932..415116	Cytochrome P450	NysL 40.3%; Lcm10? 46%
OZM74231.1	415132..438483	Beta-ketoacyl synthase
OZM74231.1	438495..440575	PKS
OZM74164.1	440373..>442441	PKS

[truncated: 2 more sheets: SheetK, SheetL]
