# Supplementary material for: New Glycosylated Polyene Macrolides: Refining the Ore from Genome Mining
Source: Antibiotics (Basel). 2022 Mar 3;11(3):334. doi: 10.3390/antibiotics11030334 (PMC8944477; doi:10.3390/antibiotics11030334)
Supplement: Supplementary file 1 [file antibiotics-11-00334-s001.zip › Antibiotics Supplementary file S2.xlsx]

## Sheet: Sheet1
Amycolatopsis saalfeldensis
AT domain motifs
Domain	Active site	Specificity motif	Substrate
AT-1	RPDVVTGHSIGEVAAAH	TPLRVSHAFHSSLMEP	Malonate
AT-2	RPGFVAGHSVGEVAAAH	TRLPVSHAFHSPLMAP	Malonate
AT-3	RVSRVAGHSIGEIAAAH	KRLAVSHAFHSPLMEP	Malonate
AT-4	EPAYVGGHSIGEVAAAH	KRLATSHAFHSPLMDP	Malonate
AT-5	EPAAVMGHSQGEIAAAY	RRIVVDYASHGPQVEA	Methylmalonate
AT-6	EPAAVIGHSQGEIAAAC	KRIAVDYASHSAHVDA	Methylmalonate
AT-7	TPDFLAGHSIGEVAAAH	SRLRVSHAFHSPLMDG	Malonate
AT-8	RPDFVAGHSIGEVAAAH	SRLQVSHAFHSPLMDP	Malonate
AT-9	RPDFVVGHSIGEVAAAH	SRLKVSHAFHSPLMDP	Malonate
AT-10	TADQFGGHSIGELTAAY	KRLPVSHAFHSPLMEP	Malonate
AT-11	KPDFLIGHSIGELAAAH	RKLEVSHAFHSPQLEP	Malonate
AT-12	KPAAVAGHSIGELAAAH	KRLRVSHAFHSSHMDA	Malonate
AT-13	EPDAVVGHSQGEIAAAV	RRIAVDYASHSAQVEL	Methylmalonate
AT-14	RPDYLAGHSIGEIAAAH	KRLTVSHAFHSPRMDA	Malonate
AT-15	KPDHVAGHSIGEVAAAH	KRLRVSHAFHSPLMDP	Malonate
AT-16	EPDFVAGHSVGELAAAH	RRLRVSHAFHSAHMDA	Malonate
AT-17	VPDFVTGHSVGEIAAAH	KKLVVSHAFHSPLMDP	Malonate
AT-18	RPARVAGHSIGEIAAAH	KRLAVSHAFHSPLMDP	Malonate
AT-19	LPDAVVGHSQGEIAAAV	RRIAVDYASHSVQVEE	Methylmalonate
DH domain motifs
Domain	Motif 1	Motif 2	Motif 3	Active
DH1	HRVRGRVLVP	GFEYGPAF	DAALHAPALSGPAGTVPFSW	Active
DH3	HVVLGKTLLP	GFDYGPAF	DAALHPWLVPAAGRDGTGAVPFSW	Active
DH4	HAVGDTVLFP	GFAYGPVF	DAALHATAFAGLGSTDERLLPFSW	Active
DH6	HVVLGAVVVP	-	HPALLQTALAAGLATPGDVSLPSSW	Inactive
DH7	HVVRGRVLLP	GFEYGPAF	DSALQAAALAERGEDGRSGMPFSW	Active
DH8	HSVHGRVLVP	GFAYGPIF	DAALHAISQAGLDIEAGALPFSW	Active
DH9	HVVLGSVLLP	GFEYGPMF	DASLHAGAFDGRAADDRRSVPFSW	Active
DH10	HVVMGAPMVP	GFGYGPAF	DATLHASMLATGEGEGGGLPFSW	Active
DH11	HVVGGAVLLP	GFEYGPAF	DSALHASAFADLDGGLPFAW	Active
DH18	HVLNGAFSLP	GREYGPVF	DAALQTANFTVQAENGLDAVSW	Active
DH19	HSVGGVVLFP	RLTFGPVF	DAALHAVSFVDPDGGGKSLLPFAW	Active
ER domain motifs
Domain	Motif	C-2 chirality
ER-1	AGMNFRDVLNALGMYPGEAGP	No 2-methyl
ER-4	AGLNFRDVLSALGMYPGEPGP	No 2-methyl
ER-19	AGVNFRDVLKALGMYPGRDGL	2S
KR domain motifs
Domain	Motif 1	Motif 2	KR type
KR-1	HAAGVVDD	FSSVAGSLGSAGQGNYAAAN	B
KR-2	HTAGVLDD	FSSIAGSVGSPGQGNYAAAN	B
KR-3	HTAGVLDD	YSSVAGVLGSPGQGNYAAAN	B
KR-4	HTAGVLDD	FSSVAGVLGSPGQGNYAAAN	B
KR-5	HAAGVPDD	FSSGAGIWGSGGQPGYAAAN	B1
KR-6	HLAGVLDD	FSSFSGVSGAVGQANYAAAN	B1
KR-7	HAAGVLDD	FSSVASPFGAAGQGNYAAGN	B
KR-8	HTAGVLDD	YSSAAATFGSAGQGNYAAGN	B
KR-9	HTAGVLDD	FSSIAGVFGSAGQGNYAAGN	B
KR-10	HTAGVLDD	YSSIAGTFGGAGQANYAAGN	B
KR-11	HTAGVLDD	FSSVAGTFGAAGQANYAAAN	B
KR-12	HTAGTGQS	FSSIAGVWGSGGQSAYAAGN	A
KR-13	HTAAIIEL	YSSTAGLWGSGLHAAYVAGN	A2
KR-14	HTAGVVED	FSSTAGTLGAPGQGNYAAAN	B
KR-15	-	-
KR-16	HAAGVLDD	FSSASGVVGNPGQASYAAAN	B
KR-17	HTAGVLDD	FSSVAGSVGNLGQGNYAAAN	B
KR-18	HTAGVLDD	FSSVAGVMGSPGQANYAAAN	B
KR-19	HTAGVLDD	FSSVSGVTGAPGQANYAAAN	B1

## Sheet: Sheet2
Amycolatopsis albispora
AT Domain	Active site	Specificity motif	Substrate
AT-1	RPDFLAGHSIGEIVAAH	RRLPVSHAFHSPLMNSM	Malonate
AT-2	EPEAVIGHSQGEIAAAA	RRITVDYASHSVQVEEI	Methylmalonate
AT-3	KPDVLAGHSIGEVAAAH	SRLKVSHAFHSPLMDPM	Malonate
AT-4	KPDVLAGHSIGEVAAAH	SRLKVSHAFHSPLMEPM	Malonate
AT-5	TADAVVGHSQGEIAAAV	RRISVDYASHTPQVETI	Methylmalonate
AT-6	EPAAVVGSSQGEIPAAY	RVVPSTVASHCAQVDPL	Ethylmalonate
AT-7	RPDFLAGHSIGEIAAAH	RRLPVSHAFHSPLMNSM	Malonate
AT-8	EPAAVVGSSQGEIPAAY	RVVPSTVASHCAQVDPL	Ethylmalonate
AT-9	KPDYLAGHSIGEIAAAH	SRLKVSHAFHSPLMDPM	Malonate
AT-10	KPQSLAGHSIGEIAAAH	SRLKVSHAFHSPLMDPM	Malonate
AT-11	RPQSLAGHSIGEIAAAH	SRLKVSHAFHSPLMDPM	Malonate
AT-12	RPQSLAGHSIGEVAAAH	SRLKVSHAFHSPLMDPM	Malonate
AT-13	RADQLVGHSIGEIAAAH	SRLKVSHAFHSPLMDPM	Malonate
AT-14	KPAYVAGHSIGEVAAAH	SRLPVSHAFHSPLMDPM	Malonate
AT-15	KPDFLAGHSIGEIAAAH	KRLTVSHAFHSPRMDA	Malonate
AT-16	KVHFLGGHSIGEITAAH	KRLTVSHAFHSPRMDA	Malonate
AT-17	VPDAVVGHSQGEIAAAC	RRIVVDYASHSAHVED	Methylmalonate
AT-18	KPDYLAGHSIGEIAAAH	KQLTVSHAFHSPRMDA	Malonate
AT-19	RADRLAGHSIGEIAAAH	SRLKVSHAFHSPLMDP	Malonate
AT-20	KPDFLAGHSIGELSAAH	KWLKVSHAFHSAHMDP	Malonate
AT-21	APDFVAGHSIGEIAAAH	TRLKVSHAFHSPLMDP	Malonate
AT-22	KPRFLAGHSIGEIAAAH	SRLRVSHAFHSPLMDP	Malonate
AT-23	KPDRLAGHSIGEIAAAH	SRLKVSHAFHSPLMDP	Malonate
AT-24	KPDHLAGHSIGEVAAAH	RRLPVSHAFHSPLMNP	Malonate
AT-25	KPDYLAGHSIGEIAAAH	SKLHVSHAFHSPLMDP	Malonate
DH Domain	Motif 1	Motif 2	Motif 3
DH-2	HVVHGKALLP	GFAYGPVF	DAALHAAGLAELGVLSGGALPFSW	Active
DH-3	HRVDGQLLLP	GIEYGPLF	DACLHAAAFADGETRVPFSW	Active
DH-4	HAVGGRVILP	GFTYGPAF	DASLHALLAAGEGTPGMPFSW	Active
DH-5	HAVNGQALLP	GFEYGSVF	DASLHAPLLAGIADGGGGGLPFSW	Active
DH-9	HNVRGRVLLP	GFHHGPTF	DASLHAAGFADLGEVSRGGLPFSW	Active
DH-10	HTVLGRVLLP	GFDYGPTF	DAGLHAVGFADLGVISRGGLPFSW	Active
DH-11	HTIHGRVLLP	GFDYGPVF	DATLHAAGFGPLDQGGLPFSW	Active
DH-12	HVVFGRTLLP	GFDYGPVF	DATLHASLLAASGDGGAGLPFSW	Active
DH-13	HAVMGQVLFP	GFAYGPVF	DATLHALLLAGSGEGGLPFAW	Active
DH-14	HTVMGRPMLP	GFGYGPVF	DSTLHASLLAGSGEGGLPFSW	Active
DH-15	HAVSGRVLLP	GFAYGPSF	DAVLHASRFVEFGPESQGGLPFSW	Active
DH-21	HAVGGAVLFP	GLTYGPVF	DSALHASLFVHPDREDSGLLPFSW	Active
DH-22	HRVGGRVVFP	GLSYGPVF	DAALHAIVFLDEESRGLPFAW	Active
DH-24	HVVNGAATFP	Deleted	ATAVQAVDLADVDGLDAGLSPAVW	Inactive
ER Domain	Motif
ER-21	AGLNFRDVLNALGMYPGDAGLFGSEAAGVVVE	No methyl
ER-22	AGLNFRDVLNALGMYPGEAGVFGAEAAGVVVQ	No methyl
KR Domain	Motif 1	Motif 2	KR Type
KR-1	HAAGVGVG	FSSGAGSWGSGGQPGYAAGN	A
KR-2	HAAGVLDD	YSAGAGVFGGAGQGNYAAAN	B
KR-3	HTAGVLDD	FSSVAGVFGTAGQGNYAAAN	B
KR-4	HAAGVLDD	FSSIAGVLGGAGQGNYAAAN	B
KR-5	HTAGVLDD	FSSAAGVFGTAGQGNYAAAN	B
KR-6	HTAGVGVG	FSSGAAMWGSGGQPGYAAGN	A
KR-7	HTAGVLDD	FSSVAGTVGNPGQGNYAAAN	B
KR-8	HAAGVGVG	FSSGAANWGSGGQPGYAAGN	A1
KR-9	HTAGVLDD	YSSAAGTFGTPGQGNYAAAN	B
KR-10	HAAGVLDD	FSSGAGVFGTPGQGNYAAAN	B
KR-11	HAAGVLDD	FSSAAGVFGAAGQANYAAAN	B
KR-12	HTAGVLDD	FSSVAGIFGNAGQGNYAAAN	B
KR-13	HTAGLLDD	FSSAAGVFGTPGQSNYAAAN	B
KR-14	HTAGVLDD	FSSAAGVFGNAGQGNYAAAN	B
KR-15	HTAGVLDD	FSSAAGTFGNPGQGNYAAAN	B
KR-16	HTAGVGQS	FGSIAGVWGSGGQSAYAAAN	A
KR-17	HTAAVIGL	FSSISGMWGSGQHGAYVAAN	A2
KR-18	HTAGVVED	YSSTAGVIGAAGQGNYAAAN	B
KR-19	Domain deleted
KR-20	HAAGVLDD	FSSASSAIGNPGQANYAAAN	B
KR-21	HTAGVLDD	YSSVSGVMGSAGQANYSAAN	B
KR-22	HTAGVLDD	YSSISGVMGAAGQGNYAAAN	B
KR-23	HTAGVLDD	FSSVAGAVGNPGQGNYAAAN	B
KR-24	HTAGVLDD	YSSVSGVLGSAGQGNYAAAN	B
KR-25	HAAGVLDD	YSSVSSVTGAVGQGNYAAAN	B

## Sheet: Sheet3
Saccharopolyspora dendranthemae
Domain	Active site	Specificity motif	Substrate
AT-1	RPDFLAGHSIGEIAAAH	RRLLVSHAFHSSLMDPMLD	Malonate
AT-2	RPDQVAGHSIGEIAAAH	TRLKVSHAFHSPLMDPMLA	Malonate
AT-3	RPDHLAGHSIGEIAAAH	TRLKVSHAFHSPLMDPMLD	Malonate
AT-4	RPDVVAGHSIGEIAAAH	RRLRVSHAFHSPLMEPMLA	Malonate
AT-5	EPAAVVGHSQGEIAAAV	RRVTVDYASHSAQVEAVRD	Methylmalonate
AT-6	RPDFLAGHSIGEIAAAH	RRLLVSHAFHSSAMDPMLD	Malonate
AT-7	RPAAVVGHSQGEIAAAC	ARVVAPVASHCAHVQPLRE	Ethylmalonate
AT-8	RPDCVAGHSIGEIAAAH	TRLKVSHAFHSPLMDPMLD	Malonate
AT-9	RPDHLAGHSIGEIAAAH	KRLDVSHAFHSPLMDPMLE	Malonate
AT-10	RPDFLAGHSIGEIAAAH	TRLEVSHAFHSPLMDPVLD	Malonate
AT-11	RPDHLAGHSIGEIAAAH	TRLTVSHAFHSAHMDPMLD	Malonate
AT-12	RPDFLAGHSIGEIAAAH	RRLEVSHAFHSSLMDPVLD	Malonate
AT-13	RPDYLAGHSIGEIAAAH	TRLQVSHAFHSPMMDPVLE	Malonate
AT-14	TTDFVAGHSIGEISAAH	SRLHVSHAFHSPLVEPALE	Malonate
AT-15	KPSALAGHSVGEIAAAH	QRLKVSHAFHSPLMDPMLE	Malonate
AT-16	EPDVVLGHSQGEIAAAC	RRIEVDYASHSRHVEDLHD	Methylmalonate
AT-17	TPDQLVGHSVGEIAASH	QRLTVSHAFHSPLMDPMLE	Malonate
AT-18	TPDHLVGHSVGEIAAAH	QRLTVSHAFHSPLMDPMLE	Malonate
AT-19	EPDHLVGHSIGEIAAAH	KRLSVSHAFHSPLMDPMLD	Malonate
AT-20	RPAKLVGHSVGEIAAAH	KRLSVSHAFHSPLMDPMLE	Malonate
AT-21	RTRFVAGHSIGEITAAH	TRLKVSHAFHSPLMDPMLA	Malonate
AT-22	SPRFLAGHSVGEIAAAH	KRLSVSHAFHSPLMDPMLE	Malonate
AT-23	VPDFVGGHSVGEIAAAH	RRLSVSHAFHSPLMEPMLE	Malonate
AT-24	TPDHLAGHSIGEIAAAH	KRLRVSHAFHSPLMNTMLE	Malonate
Domain	Motif 1	Motif 2	Motif 3
DH-2	HAVAGQALLP	GFDYGPVF	DACLHASGIADHELIERAGLPFSW	Active
DH-3	HVVLGRVLLP	GFDFGPVF	DSALRAAEPTGAVLPFSW	Active
DH-4	HIVLGSVLLP	GYAYGPAF	DAAMHVSLIGRGDDEGVSLPFVW	Active
DH-8	HVVHGRVLFP	GFDYGPVF	DAGMHAAGFGDVGALSRSALPFSW	Active
DH-9	HVVRGQVLVP	GFDYGPVF	DASLHALALAGQRTSGGVVPFSW	Active
DH-10	HVVMGQVLVP	GFEYGPVF	DACLHAAGATGDGATGLPFSW	Active
DH-11	HVVMGNPVVP	GLEYGPVF	DACLHAAAVVADGEPGLPFSW	Active
DH-12	HVVMGQVIVP	GFDYGPVF	DASLHAAFLADDEGAAGLPFSW	Active
DH-13	HVVMGQAMVP	GFDYGPVF	DACLHTAFLAEGDGVAGVPFAW	Active
DH-14	HAVNGAVLLP	GFEYGPAF	DSALHAAQLAGLGEAGVPFSW	Active
DH-20	HLVDDRALLP	EVVRGPVF	DAALHAAGFLGVDGVPADW	Active
DH-22	HVVGGAVLLP	GLGYGPVF	DASLHAIAFVDGAGQGLPFAW	Active
DH-23	Deleted	Deleted	TAAVGAAAQDD----RIALEW	Inactive
Domain	Motif
ER-22	AGMNFRDVLNALGMYPGEAGALGNEAAGV	No methyl
Domain	Motif 1	Motif 2	KR Type
KR-1	HSAGVVDD	FSSLAGAVGNAGQANYAAAN	B
KR-2	HLAGAVED	FSSAAGVLGTAGQGNYAAAN	B
KR-3	HLAGAIDD	FSSAAGVIGGPGQGNYAAAN	B
KR-4	HAAGVTDN	ISSAGGLVLSAGQANYAAAN	A
KR-5	HAAAHGEG	FSSGAASWGSGGQSAYAAAN	A
KR-6	HTAGVVDD	FSSVAGAVGNPGQANYAAAN	B
KR-7	HAAGIFDS	FSSGAASWGSGGQSAYAAAN	A
KR-8	HTAGVVDD	FSSAAATFGGAGQGNYAAGN	B
KR-9	HAAGVLDD	FSSAAGVFGSPGQANYAAGN	B
KR-10	HAAGVLDD	FSSAAGVFGSPGQANYAAGN	B
KR-11	HTAGVLDD	FSSAAGVFGNPGQANYAAGN	B
KR-12	HAAGVLDD	FSSAAGTFGTPGQANYAAGN	B
KR-13	HTAGVLDD	FSSVAGTFGNPGQGNYAAGN	B
KR-14	HAAGVLDD	FSSAAGAFGNAGQANYASGN	B
KR-15	HAAGVGQS	FGSIAGVWGSGGQSAYAAGN	A
KR-16	HAAATIGL	FSSVSGMWGSGDHAAYVAGN	A2
KR-17	HAAGVVED	FSSTAGVIGAAGQGNYAAAN	B
KR-18	Deleted	LGSIAGTWGVRGGSPQAAHD	C
KR-19	HTAGVIDD	FSSASSAVGSPGQANYAAAN	B
KR-20	HTAGVLDD	YSSVAGVMGAAGQGNYAAAN	B
KR-21	HAAGVLDA	FSSTTGAVGDAGQAGSAAAN	C
KR-22	HASGVLDD	YSSVSGLLGTPGQGNYAAGN	B
KR-23	HAAGVLDD	YSSVAGVIGSAGQANYAAAN	B
KR-24	HTAGVLDD	YSSVANLLGGAGQGNYAAAN	B

## Sheet: Sheet4
Amycolatopsis lexingtonensis
AT Domain	Active site	Specificity motif
AT-0	EPEYVAGHSVGEIAAAH	SRLAVSHAFHSPLMDP	Malonate
AT-1	RADRVAGHSIGELAAAH	RRLSVSHAFHSPLMTP	Malonate
AT-2	RPDFVAGHSVGEIAAAH	KRLTVSHAFHSHLMDP	Malonate
AT-3	TPDAVAGHSIGEIAAAH	RRLTVSHAFHSPLMEP	Malonate
AT-4	RPDYVAGHSIGELAAAH	KRLSVSHAFHSSLMDP	Malonate
AT-5	RPDFVAGHSVGEIAAAH	RRLRVSHAFHSLLMDP	Malonate
AT-6	RPDVLAGHSAGEIAAAH	TRLRASHAFHSHLMDP	Malonate
AT-7	RPDVVAGHSVGEIAAAH	TRLSVSHAFHSHLMDP	Malonate
AT-8	EPVAVLGHSQGEIAAAC	RLDGVDFAAHSPQVDG	Methylmalonate? Methoxymalonate?
AT-9	RPDHVAGHSVGEIAAAH	KRLTVSHAFHSSLMEP	Malonate
AT-10	RPDFVAGHSVGEVAAAH	RRLTVSHAFHSPLMDP	Malonate
AT-11	RPDYLAGHSIGEFAAAH	RHLRVSHAFHSSHMNA	Malonate
AT-12	RPDFVAGHSVGEIAAAH	RRLSVSHAFHSPLMDP	Malonate
AT-13	RPARVAGHSVGEIAAAH	KRLEVSHAFHSHLIDP	Malonate
AT-14	RPDFVAGHSVGEIAAAH	KRLAVSHAFHSHLMDP	Malonate
AT-15	RPAYLAGHSVGEIAAAH	KRLTVSHAFHSAAMDP	Malonate
AT-16	HPDFVTGHSVGEIAAAH	RRLRVSHAFHSVLMEP	Malonate
AT-17	TPDAVVGHSQGEIAAAC	RRIDVDYASHSAHVEL	Methylmalonate
AT-18	TPDQLAGHSVGEIAAAH	KRLAVSHAFHSPLIEP	Malonate
AT-19	RPAFLAGHSVGEIAAAH	RRLKVSHAFHSRLMDP	Malonate
AT-20	RADHLAGHSIGEIAAAH	RRLTVSHAFHSPLMEP	Malonate
AT-21	RPDYLLGHSVGELAAAH	KRLRVSHAFHSARMEP	Malonate
AT-22	TPDLLLGHSIGELAAAH	RRLAVSHAFHSPLMDP	Malonate
AT-23	RPDYVLGHSVGEIAAAH	KRLTVSHAFHSPLMDP	Malonate
AT-24	EPAAVAGHSQGEIAAAC	RLAGVNFAAHSPQVEL	Methylmalonate? Methoxymalonate?
AT-25	RPDFVAGHSVGEIAAAH	KRLTVSHAFHSPLMDP	Malonate
AT-26	RPDFVGGHSVGEIAAAH	KRLTVSHAFHSPLMDP	Malonate
AT-27	KPSWLAGHSVGEIAAAH	RRLAVSHAFHSPLMDP	Malonate
AT-28	TPEYLAGHSIGEIAAAH	RRLRVSHAFHSPLMTP	Malonate
AT-29	RAAAVLGHSQGEIAAAC	RVEGVDFAAHSPQVRV	Methylmalonate? Methoxymalonate?
DH Domain	Motif 1	Motif 2	Motif 3
DH-1	HVVEDRILFP	GLAYGPAF	DAALHLVPFLGLDPRPRARLPFVFS	Active
DH-2	HTVHGTPVLP	GLGYGPAF	DATLRLVALLDPDLTGCVPFSW	Active
DH-3	HVVAGATLLP	GFEYGPRF	DAALHALTLRPGTPSRVLPFSW	Active
DH-4	HTVLGSTVLP	GLGYGPAF	DAALHAVALTAGHDRPHVPFSW	Active
DH-5	HTVFGTNLVP	GFAYGPAF	DAVLHTQLVADPDGPPALPFTW	Active
DH-6	HRVGGAVVVP	EREYGPAF	DAALHAAACFAGPGGVPFSW	Active
DH-12	Deleted	Deleted	Deleted
DH-13	HVVGGHVLFP	GLAYGPAF	DAVLHALHRLDTVAGGLPFAW	Active
DH-15	HVIGSQVLFP	GFAYGPQF	DSVLHAISFADSVPGGLPFSW	Active
DH-16	HVVGGTILFP	GFAYGPAF	DAALQAIGFGEGAPAGLPFTW	Active
DH-18	HTVDGVIVFP	GFYDDHAE	DAALQAVTLLDLPLRPATGWTRFAL	Active
DH-19	Deleted
DH-21	HVVMGAILLP	GFGYGPAF	DAALHALGAADRGEDADRLLPFAW	Active
DH-22	HRIAGSLLLP	GFEYGPAF	DACLHATSFGATVRPGALPFSW	Active
DH-23	HVVGGAVVLP	GLSYDGPF	DACLHAIGLLGGEAGLPFAW	Active
DH-25	HEILGTKLLP	GLGYGPAF	DAVLHASAHLEGREGLPFSW	Active
DH-27	HFVLGAALLP	GFAYGPLF	DAVLHAAEHAGLTEVDGGRLPFAW	Active
DH-28	HTVGGAVVVP	GLGYGPMF	DSALHAASLLEIGGGLPFSW	Active
DH-29	HTFGDAVLLP	GFGYGSLF	DAALHAASFTGEGRSRLPFSW	Active
ER Domain	Motif
ER-13	AGLNFRDVLSVL---GMYPGKLGDLGAE	No 2-methyl group
KR Domain	Motif 1	Motif 2	KR type
KR-1	HAAGVLDD	FTSVFGVLGNGGQGAYTAAN	B
KR-2	HAAGVLDD	FSSVVGTFGGAGQANYAAAN	B
KR-3	HAAGVLDD	FSSVSGTLGLPGQGNYAAAN	B
KR-4	HAAGVLDD	FSSVAGTIGGAGQANYAAAN	B
KR-5	HAAGVLDD	FSSLAGTFGGAGQANYAAAN	B
KR-6	HAAGVLDD	FSSLAGTLGAAGQANYAAAN	B
KR-7	HTAGIAQA	FGSVAGVWGSGGQAAYAAGN	A
KR-8	HTAAHIAL	YSSTAGLWGSGDHGAYSAAN	A2
KR-9	HTAGVVDD	FSSTAGTFGAAGQGNYAAAN	B
KR-10	Deleted	LTSVAGVWGVRGRGDEAAEA	C
KR-11	HAAGVLDD	FSSASSSVGNAGQANYAAAN	B
KR-12	HAAGVLDD	FSSVAGIMGGAGQGSYAAAN	B
KR-13	HTAGVLDD	FSSVAGTVGSAGQGNYAAAN	B
KR-14	HAAGVLDD	FSSVAGAVGNPGQANYAAAN	B
KR-15	HAAGVLDD	FSSVAGTIGSPGQANYAAAN	B
KR-16	HTAGVVDD	FSSVAGTIGTPGQANYAAAN	B
KR-17	Deleted
KR-18	HAAGVLDD	YSSASGLLGGVGQGNYAAAN	B
KR-19	Deleted
KR-20	HAAGVLDD	FASIAGTVGGPGQGSYAAAN	B
KR-21	HTAGVLDD	FSSVAGVFGAAGQGNYAAGN	B
KR-22	QTAGVLDD	FSSVAGTFGGAGQANYAAAN	B
KR-23	HSAGILDD	FSSVAGTVGTAGQSNYAAAN	B
KR-24	HAAGVAQD	YSSVSGMLGSGKLSAYAAAN	B
KR-25	HAAGVLDD	FSSAAGVLGSPGQANYAAAN	B
KR-26	HTAGVLDD	FSSVAGTFGSAGQAAYAAAN	B
KR-27	HTAGVLDD	YSSVAGTFGAAGQANYTAAN	B
KR-28	HAAGVLDD	FSSIAGTLGAAGQANYAAAN	B
KR-29	HTAGALED	FSSFAGLAGNAGQGNYAAAN	B1

## Sheet: Sheet5
Cryptosporangium arvum
AT Domain	Active site	Specificity motif	Substrate
AT-L	TPSAVIGHSQGELAAAC	GRVGIDYASHSPIAER	Methylmalonate
AT-1	RPVAVIGHSQGEVAAAC	RLAGVGFAAHSPQVEA	Methylmalonate
AT-2	RAAVVGGHSIGEIAAAH	TWLTVSHAFHSPLMDP	Malonate
AT-3	RPAAVVGHSQGEVAAAC	RRVEVDYASHSPQVDV	Methylmalonate
AT-4	RPAAVVGHSQGEVAAAC	ALPGVDFAAHSAQVEG	Methoxymalonate
AT-5	RPAAVVGHSQGEVAAAC	ALPGVDFAAHSAQVEG	Methoxymalonate
AT-6	TPGAVVGHSQGEIAAAY	RRVQVDYPSHGPQVDQ	Methylmalonate
AT-7	RPAAVVGHSQGEVAAAC	WLPGVDFAAHSAQVEG	Methylmalonate
AT-8	RPAAVVGHSQGEVAAAC	RRVDVDYASHSPHVDV	Methylmalonate
AT-9	TPGAVIGHSQGEIAAAY	RRVNVDYPSHGPQVDQ	Methylmalonate
AT-10	RPAAVAGHSIGEVTAAH	KRLSVSHAFHSPLMDP	Malonate
AT-11	RPAAVLGHSQGEVAAAC	RLAGVDFAAHSAQVEA	? Methylmalonate
AT-12	TPGAVIGHSQGEIAAAY	RRVQVDYPSHGPQIDS	? Methylmalonate
AT-13	RPAAVAGHSIGEVTAAH	TRLRVSHAFHSPLMDP	Malonate
AT-14	RPAAVAGHSIGEVTAAH	TRLRVSHAFHSPLMEP	Malonate
AT-15	RPAVVAGHSIGEVTAAH	KRLSVSHAFHSPLMDP	Malonate
AT-16	RPAVVAGHSIGEVTAAH	TRLSVSHAFHSPLMEP	Malonate
AT-17	RPAAVAGHSIGEVTAAH	TRLAVSHAFHSPLMDP	Malonate
AT-18	RPAAVAGHSIGEVTAAH	TRLAVSHAFHSPLMEP	Malonate
AT-19	RPKMVAGHSIGEVTAAH	TRLTVSHAFHSPLMDP	Malonate
AT-20	RPDLLIGHSIGELAAAH	KRLNVSHAFHSHHMDP	Malonate
AT-21	RPDLLAGHSIGELAAAH	TRLRVSHAFHSPLMEP	Malonate
AT-22	RPDAVVGHSQGEIAAAV	RRVEVDYASHSAHVEE	Methylmalonate
AT-23	RPAAVAGHSIGEVTAAH	TRLSVSHAFHSPLMEP	Malonate
AT-24	TPTHLAGHSIGEVAAAH	SRLRVSHAFHSPLMEP	Malonate
AT-25	RPDHLAGHSIGELTAAH	TRLAVSHAFHSPLMEP	Malonate
AT-26	RASVVAGHSIGEIAAAH	SRLSVSHAFHSALMDP	Malonate
AT-27	RASVVAGHSIGEIAAAH	TRLPVSHAFHSALMDP	Malonate
AT-28	RASVVAGHSIGEIAAAH	TRLPVSHAFHSALMDP	Malonate
AT-29	KASAVAGHSIGELSAAH	TRLGVSHASHSALMEP	Malonate
AT-30	RAAVVGGHSIGEVTAAH	TRLSVSHAFHSAHMDP	Malonate
AT-31	RAAVVGGHSIGEITAAH	TSLSVSHAFHSALMDP	Malonate
Domain	Motif 1	Motif 2	Motif 3
DH-3	HRVGDAVVVP	GLHYGPTF	DAALHAAGVVAPTPDRLPFSW	Active
DH-11	HAVGDLLVFP	GLHYGPVF	DAALHAVGFADLSRGANGRLPFSW	Active
DH-13	HVVDGRVLLA	GFGYGPLF	DAALHGAAAGAQDGAGAGGGLPFVW	Active
DH-14	HVVAGQVLLA	GFEYGPLF	DAAVQAGALVVQPTDASADGGLPFVW	Active
DH-15	HAVGGQVTLA	GFHYGPLF	DAAVQAGAIVGIDDGLPFVW	Active
DH-16	HVVGGQVLLA	GFEYGPLF	DAAVQVSALADVAGGLPFGW	Active
DH-17	HVVGGQVLLA	GFEYGPLF	DAAVQAGALVQGVGGLPFVW	Active
DH-18	HVVGGQVMLA	GFEYGPLF	DAAVQTGGLVQGSGGLPFVW	Active
DH-19	HVVGGQVLLA	GFSYGPLF	DAAVQAGALLQGVNGLPFVW	Active
DH-20	HVVGGAALLP	GFEYGPAF	DGVLHTIGLVGLGEEARGAMPFVW	Active
DH-28	HRIGGVVMVP	GLAYGPVF	DAVLHAGALLADETGDGPRGLPFVFS	Active
DH-29	HRVGGVVMVP	SLTYGPVF	DAVLHASVFVDGLASGGLPFVFS	Active
DH-30	HRVGAVVMVP	GLVYGPVF	DAVLHAGVFVEGPAEGGLPFTFT	Active
DH-31	HRIGGTVMVP	GLAYGPVF	DAVLHAGAFLVDDEGQPMASGLPFVFS	Active
ER Domain	Motif
ER-29	AGVNFRDVLTTLGMYPGDGLVLGQEGAGVVV	No methyl branch
ER-30	AGVNFRDVLTALGMYPGERQVLGQEGAGVVV	No methyl branch
KR Domain	Motif 1	Motif 2	KR type
KR-1	HAAAVLDD	FASTGGVFGLPGQGNYAPGN	B2
KR-2	HAAGVLDE	FSSASAAIGNPGLSTYAAAN	B?
KR-3	HSAAHLDD	FSAFAGFLGGAGQANYAAAN	B1
KR-4	HAAADDID	Deleted	C1
KR-5	HTAAVIEL	YASTAGMWSSGRHAAYVAAN	A2
KR-6	HTAVAIDD	LTSINGVLGAAGQAGYAAAN	B1
KR-7	HTAAVLDD	FSSTGGVFGVPGQGNYAPGN	B2
KR-8	HTAAVLDD	FSSTGGVFGVPGQGNYAPGN	B2
KR-9	HAAAVFEG	FTSGAGVWGGGGQGGYAAAN	A1
KR-10	HTAGVVRD	FTSIAGVFGSAGQANYAAAN	B1
KR-11	HSAGTLDD	FSSFAGTGGSAGQGNYAAAN	B1
KR-12	HAAAVFDG	FTSGAGVWGGGGQGGYAAAN	A1
KR-13	HAAGVLDD	FSSLAGVLGSPGQGSYAAGN	B1
KR-14	HAAGVLDD	FSSLAGVLGSPGQGSYAAAN	B
KR-15	HAAGVLDD	FSSLAGVLGSPGQSSYAAGN	B
KR-16	HAAGVLDD	FSSLAGVLGSPGQGSYAAAN	B
KR-17	HAAGVLDD	FSSLAGVLGAPGQGSYAAAN	B
KR-18	HAAGVLDD	FSSLAGVLGSPGQGSYAAGN	B
KR-19	HSAGVLDD	FSSLAGVLGSPGQGSYAAGN	B
KR-20	QTTGVLAD	YSSAAGVLGSAGQGGYAAGN	B
KR-21	HAAGTGQA	FGSLAGVVGSAGQSAYGAAN	A
KR-22	HTAAVIEL	YASTAGMWGSGKHAAYVAAN	A2
KR-23	HAAGVLRD	FTSIAGVFGSAGQANYAAAN	B
KR-24	Deleted	FSSVAATWGRQGRGTEAAIG	C
KR-25	HTAGILDD	FSSAASAVGNPGQGNYAAAN	B
KR-26	HAAGVLDD	FSSTAGAVGNPGQANYAAAN	B
KR-27	HAAGVLDD	FSSTAGAVGNPGQANYAAAN	B
KR-28	HTAGVLDD	YSSVSGVVGAQGQANYAAAN	B
KR-29	HTAGVLDD	YSSISGVLGAAGQANYAAAN	B
KR-30	HAAGVLDD	YSSVSGVLGAAGQANYAAAN	B
KR-31	HTAGVIDD	YSSASGVFGTPGQANYAAAN	B

## Sheet: Sheet6
Amycolatopsis suaedae
AT domains
Domain	Active site	Specificity motif	Substrate
AT-L	VPDVVFGQSVGEVAAAV	HRVAIDYPSHSADLAA	Butyrate
AT-1	RPAAVVGHSQGEIAAAC	GRVAIDYPSHSPRVDP	Ethylmalonate
AT-2	RPAAVVGHSQGEVAAAV	KLMPADRATHCAAVES	Methylmalonate
AT-3	RPDFLVGHSIGELAAAH	KTLRTSHAFHSPLMEP	Malonate
AT-4	RPDFLVGHSIGELAAAH	RTLATSHAFHSPLMEP	Malonate
AT-5	RPDVLVGHSIGELAAAH	RRLATSHAFHSPLMEP	Malonate
AT-6	HPDVVIGHSQGEVAAAV	RVLPVDYASHSAQVES	Methylmalonate
AT-7	RPDVLVGHSIGELAAAH	RRLTVSHAFHSPLMEP	Malonate
AT-8	RPAAVVGHSQGEVAAAC	REVAGDFPAHSARFDQ	Methylmalonate
AT-9	RPDAVVGHSQGEIAAAV	RRIAVDYASHSAQVEL	Methylmalonate
AT-10	VPDFVAGHSIGEVTAAH	RRLHVSHAFHSPHMDP	Malonate
AT-11	RPGHLVGHSVGELAAAH	RRLAVSHAFHSPRMDA	Malonate
AT-12	RPDAVVGHSQGEIAAAV	RRVAVDYASHSAQVGE	Methylmalonate
AT-13	RPDYLAGHSIGELAAAH	RRLPVSHAFHSPLMDP	Malonate
AT-14	RPDHLLGHSVGELAAAH	TRLRVSHAFHSPLMDP	Malonate
AT-15	RPDLLLGHSIGEVAAAH	RRLPVSHAFHSPLMDP	Malonate
AT-16	VPDFVIGHSVGEVAAAH	RKLVVSHAFHSPLMDP	Malonate
AT-17	RPDVLVGHSIGELAAAH	RTLATSHAFHSPLMEP	Malonate
DH domains
Domain	Motif 1	Motif 2	Motif 3	active/inactive
DH-2	HRLRDQALLS	GYGYGPVF	DAATHAILVAGFDVPAGALPFSW	Active?
DH-3	HVVDGRVLLA	GFDYGPVF	DAAMHALPFIVPAEGRRRLLFGW	Active
DH-4	HVVRDVVLFP	GFGYGPVF	DAALHAMALVRRDDGEQRLPFAW	Active
DH-6	HPLLGAEVEL	Deleted	RAAVQLGAA----DGEPFYGAAW	Inactive
DH-7	HAIGGRVLLP	GFDYGPTF	DAAVHAPVTTQRGTDLAGLPFAW	Active
DH-8	HAVLGRTLFP	GFVYGPRF	DAALHACLLLAGESGARVPFSW	Active
DH-9	HAVLGRVLLP	GFGYGPAF	DSALHATMVGGTTEDGTVRLPFSW	Active
DH-10	HVVGGSELLP	GFDYGPAF	DAALQTAALAGGVRGGLPFAW	Active
DH-15	HVVGGEVLLP	GLVYGPVF	DAALQASAFLPANAGRNLMPFSW	Active
DH-16	HRVGGAMLVP	GFGYGPAF	DAVLHALLATRPADGTPRLPFAW	Active
DH-17	HTVGGAVLFP	GPVYGPAF	DAAVQAGAFIDAETGRGLLPFSW	Active
ER domains
ER-2	AGVNFLDVLATLGYGKVRDAAARYHGEQGTLGVEAA	2R
ER-16	AGLRPGERVLVHAGAGGVGMAAIQLARRLGAEVFAT	No methyl
KR domains
Domain	Motif 1	Motif 2	KR type
KR-1	Absent
KR-2	HAAGILED	YSSVAGVLGTTGQANYAAAN	B
KR-3	HAAGVVDD	FSSAAGVYGAAGQANYAAAN	B
KR-4	HTAGVLDD	FSSAAGVLGSPGQGNYAAAN	B
KR-5	HAAVAVQL	YSSVAGVWGSGDNAAYAAAN	A
KR-6	HLAGVLDD	FSGFSGVVGSPGQAAYAAAN	B
KR-7	HAAAALDD	FSSMAGTLGGPGQGSYAAAN	B
KR-8	HAAGVVDD	FSSAAGVTGAAGQGNYAAGN	B
KR-9	HAAGVLDD	ISSAAGVFGAAGQANYAAAN	B
KR-10	HAAGVLAD	FSSVAGLVGAAGQGNYAAGN	B
KR-11	HAAGVSEL	FGSIAGVLGSAAHAGYGAAN	A
KR-12	HAAAVIEL	FSSVAGMWGTGQHAAYVAGN	A2
KR-13	HAAGVVED	FTSVAGTLGAAGQGNYAAAN	B
KR-14	Deleted	CGSVAGVWGAAGRGDEAAAG	Inactive
KR-15	HAAGVVDD	YSSAAGVFGSPGQGSYAAAN	B
KR-16	HAAGVLDD	YSSVAGVLGSPGQGNYAAAN	B
KR-17	HAAGVLDD	YSSVAGVLGGQGQGNYAAAN	B

## Sheet: Sheet7
Saccharopolyspora gloriosa
AT domains
Domain	Active site	Specificity motif	Substrate
AT-L	HPDHVGGHSVGEVAAAH	NRLRVSHAFHSPLMEP	Malonate
AT-1	VPDAVVGHSQGEVAAAV	RRIDVDYPSHSAHTAP	Methylmalonate?
AT-2	APSAVIGHSQGEIAAAC	RKVNVDYASHGPHVEQ	Methylmalonate
AT-3	RPDHLAGHSIGEIAAAH	KRLVVSHAFHSPLMEP	Malonate
AT-4	RPDHLAGHSIGEVAAAH	TELRVSHAFHSPLVDP	Malonate
AT-5	RPGHLAGHSIGEIAAAH	RRLRVSHAFHSPLMDP	Malonate
AT-6	RPDHLAGHSIGELTAAH	TALRVSHAFHSPLMDP	Malonate
AT-7	RPDHVAGHSIGEITAAH	KRLTVSHAFHSPLMDP	Malonate
AT-8	VPAQLAGHSIGELAAAH	KRLTVSHAFHSPLMDG	Malonate
AT-9	RPDAVVGHSQGEIAAAC	RRVAVDYASHSAHVEA	Methylmalonate
AT-10	RPDYLAGHSIGELAAAH	KRLTVSHAFHSPLMDP	Malonate
AT-11	TPDHVAGHSIGELAAAH	RELTVSHAFHSPLMDP	Malonate
AT-12	RPDFLTGHSIGELAAAH	RRLRVSHAFHSPLMDA	Malonate
AT-13	TPGFVAGHSVGEITAAH	TRLAVSHAFHSPLMDP	Malonate
AT-14	TADLLGGHSIGEIAAAH	KPLGVSHAFHSPLMDP	Malonate
DH domains
Domain	Motif 1	Motif 2	Motif 3
DH-3	HVVGGRILLP	GFDYGPSF	DAVQHAAAFADLGPISRGGLPFAW	Active
DH-4	HTVHGAVLLP	GFDYGASF	DAALHAVSQLPGRRRGLPFTW	Active
DH-5	HAVRGAVIVP	GFAYGPLF	DAGVQAAALLGGLSEGALPFTW	Active
DH-6	HAVSGAVLVP	GFDYGPVF	DSALHAALLTGSDSDGAVPFAW	Active
DH-7	HAVGGTILLP	GFGYGPVF	DATLHAAAFTGLGEQNRGGLPFSW	Active
DH-13	HVVSGQVFFP	GLTYGPVF	DSVLHATVFAVSEGDGRGLLPFSW	Active
DH-14	Deleted	Deleted	DAVVRAAAHVESTSDSARAVRWDGMS	Inactive
ER domain
ER-13	AGVNFRDVLNALGMYPGEAGPFGSEA	No methyl
KR domains
Domain	Motif 1	Motif 2	Types
KR-1	HAAVIIEL	YSSIAGMWGSRAHAAYTAGN	A2
KR-2	HVAGVADG	FSSGAAVWGSGGQPGYAAAN	A1
KR-3	HTAGVVDD	FSSVAAAFGSAGQGNYAAGN	B
KR-4	HTAGVLDD	FSSLAGTFGSPAQGNYAAAN	B
KR-5	HTAGVLDD	FSSLAGTFGAAGQSNYATAN	B
KR-6	HAAGVLDD	FSSVAGLFGAAGQGNYAAAN	B
KR-7	HTAGVLDD	FSSLAGAVGAAGQANYSAAN	B
KR-8	HAAGIGQA	LSSVAGSWGSGGQSAYAAAN	A
KR-9	HTAAFIGL	FSSTAGMWGSGQHAAYVAGN	A2
KR-10	HTAGVVED	FSSTAGTFGAAGQGNYAAAN	B
KR-11	HTGPVEEA	MSSIATTWGVRGQRDAAADG	Inactive
KR-12	HAAGVLDD	FSSASAAVGNAGQANYAAAN	B
KR-13	HTAGTLDD	YSSVSGVLGSAGQANYAAGN	B
KR-14	HTAGALDD	YSSVSGVMGGPGQGNYAAAN	B

## Sheet: Sheet8
Amycolatopsis cihanbeyliensis
Domain	Active site	Specificity motif	Substrate
AT-L	APDVVFGQSVGEVAAAV	QRVAIDYPSHGAGLAAL	Acetate?
AT-1	RPAAVVGHSQGEIAAAC	RRIPVDYASHSEQVGAI	Methylmalonate
AT-2	GPEYLLGHSIGELAAAH	RKLPVTQAYHSRGMEPV	Malonate?
AT-3	HPDAVVGHSQGEVAAAV	RILKVDYASHSAQVEVL	Methylmalonate
AT-4	RPDVVVGHSVGELAAAQ	RYLLVSHAFHSPLMEPM	Malonate
AT-5	RPDVVVGHSVGELAAAG	RYLSVSHAFHSPLMEPM	Malonate
AT-6	RPDAVVGHSQGEIAAAV	RRIAVDYASHSTQVELL	Malonate
AT-7	RPDALIGHSIGEIAAAH	RRLRTSHAFHSPLMAPM	Malonate
AT-8	RPDYLIGHSVGEIAAAH	TRLTVSHAFHSPLMEPM	Malonate
AT-9	RPAAVLGHSQGEIAAAV	KPVTGDFPAHSARFERV	Methylmalonate
AT-10	RPDLLIGHSVGEVAAAH	RRLTVSHAFHSPLMEPM	Malonate
AT-11	VPDFLLGHSVGELAAAQ	RRLRVSHAFHSADMDPV	Malonate
AT-12	RPDYLAGHSVGELAAAH	RRLRVSHAFHSPHMDPV	Malonate
AT-13	VPDAVVGHSQGEIAAAV	RRIPVDYASHSPQVEAL	Methylmalonate
AT-14	RPDYLAGHSIGELAAAH	RRLRVSHAFHSPLLDDM	Malonate
AT-15	RPDQVAGHSIGELTAAY	TRLRVSHAFHSPLMEPM	Malonate
AT-16	TPDYLIGHSVGEITAAH	RNLRVSRAFHSPLMDPM	Malonate
Domain	Motif 1	Motif 2	Motif 3
DH-2	HALHGTVVLP	GVDYGPAL	DGALNVMRACPAGGQDAESAQVPVEC	Inactive
DH­3	HRVQDRLLFP	GYGYGPAF	DAALHPVLVSGFDLPPGAVPFSW	Active
DH-4	HQVGGRTLLP	GFDYGPVF	DAALHAIPFAFPEGTAGPGLPFRW	Active
DH-5	HAVGGRILFP	GYAYGPLF	DAALHAALAATRPWTGEQRLPFAW	Active
DH-8	HAIGDRILLP	GFGYGPAF	DAAVQAPAAADRGAVGGLPFSW	Active
DH9	HTVFQSALFP	GFDYGPAL	DAALHAAMTGEAGPTGLPFSW	Active
DH10	HAVLGRVLLP	GLGYGPAF	DSALHAIPLTGEHSGRLRLPFSW	Active
DH11	HVVGDAVLLP	GLRYGPAC	DATLHAAAVADLGEGAAGGVPFSW	Active
Domain	Motif
ER-3	AGLNFRDLLSTLGFREVLAALARYESDAGLM	2R
Domain	Motif 1	Motif 2	KR type
KR-1	HAAAVLDD	FSSFGATVGLPGQGNYAPAN	B2
KR-2	HLAGVLDD	FSSAASTMGTAGQGPYAAAN	B
KR-3	HAAGVLDD	FSSATGVLGTTGQANYAAAN	B1
KR-4	HAAGVTDD	FSSAAGVFGTPGQANYAAAN	B
KR-5	HAAGVLDD	FSSAAGVFGTPGQANYAAAN	B
KR-6	HIAGLVRL	YSSTTGVWGSGEHAAYSAGN	A2
KR-7	HLAGVLDD	FSGFAGVLGSAGQAGYAAAN	B
KR-8	HAAGVLDD	FSSVAGTFGGAGQGNYAANA	B
KR-9	HAAGVLDD	FSSAAGILGAAGQGNYAAGN	B
KR-10	HAAGVLDD	FSSVAGTLGAAGQANYAAAN	B
KR-11	HAAGVLAD	FSSVAGIVGAAGQGNYAAGN	B
KR-12	HAAGVSEF	FGSIAGVLGSGAQAGYAAAN	A
KR-13	HAAARIEL	FSSVAGMWGTGQHAAYVAGN	A2
KR-14	HAAGIVDD	FSSIAGLLGAAGQGNYAAAN	B
KR-15	Deleted	LGSVAGAWGMAGREREAAAS	C

## Sheet: Sheet9
Crossiella cryophila
AT domains
Domain	Active site	Specificity motif	Substrate
AT-L	LVFGFSGHGSQWTGMGR	ARVAIDYPSHSRELSP	Propionate
AT-1	RPAAVVGHSQGEIAAAC	RRLPVDYASHSAHVES	Methylmalonate
AT-2	TPNYVLGYSTGELAAAH	KRLVMEHAYHSPLMEP	Malonate
AT-3	QPDAVVGHSQGEVAAAV	KRIAVDYASHSHFVAD	Methylmalonate
AT-4	QPDAVVGHSQGEVAAAV	KQIAVDYASHSHFVAE	Methylmalonate
AT-5	RPDYLVGHSIGEIAAAH	KLLSVSHAFHSPLMEP	Malonate
AT-6	HPDYLVGHSIGELAAAH	KKLSVSHAFHSSLMDP	Malonate
AT-7	RPHAVIGHSQGEIAAAC	RVIPVDYASHSHHVDL	Methylmalonate
AT-8	KPDAVIGHSQGEIAAAC	RVIPVDYASHSHQVDA	Methylmalonate
AT-9	RPDRVVGHSIGELAAAH	RRLRTSHAFHSPLMEP	Malonate
AT-10	RPSAVLGHSQGEVAAAC	GSVAGDFPAHSAMFDR	Methylmalonate
AT-11	RPDYLVGHSIGEIAAAH	RKLAVSHAFHSPLMDP	Malonate
AT-12	RPDYLAGHSIGELAAAH	KRLTVSHAFHSPLMEP	Malonate
AT-13	SPDFLAGHSVGEIAAAH	RRLHVSHAFHSPHMDP	Malonate
AT-14	RPDFLIGHSIGELAAAH	RRLNTSHAFHTPHMDG	Malonate
AT-15	RPDAVLGHSQGEIAAAV	RRVAVDYASHSPHVAN	Methylmalonate
AT-16	TPDYVTGHSIGELVAAH	SRLKVSHAFHSPHLDP	Malonate
AT-17	SPAFVTGHSIGELAAAH	TTMQVSHAFHSALMDP	malonate
AT-18	RPDLLMGHSVGEIAAAH	KTLPVSHAFHSQLMEP	Malonate
AT-19	RPDYLVGHSIGEVAAAH	KRLTVSHAFHSPLMDP	Malonate
AT-20	RPDFLVGHSIGEVAAAH	KRLAVSHAFHSPLMDP	Malonate
AT-21	QPDAVLGHSQGELAAAV	KLISVDYASHSPQVET	Methylmalonate
DH domains
Domain	Motif 1	Motif 2	Motif 3	Active /Inactive
DH-2	HVVHGHIVLA	GVDYGPGF	DGALNVMRACADGGQTADHVQMPFEW	Active
DH-3	HQVNGTAILP	GYQYGPAF	DAALQTVLLSDQEVAAGALPFAW	Active
DH-4	HPVLGAAVPL	Deleted	HPGRFTHLAVPAGTDPTLALPFLT	Inactive
DH-8	HIVGDSVLIP	Deleted	DAALRASAFAAPQDAGEGMLLPFSW	Inactive
DH-9	HVVSARTLFP	GFDYGPEF	DAAVQASSVLGHGVEAPGQMPFSW	Active
DH-10	HTVGDQVLFA	GFHYGPAF	DASLHTTLVGAAGGNPDTLPFQW	Active
DH-11	HEVNGRILFP	GFGYGPAF	DATLHALIAAGEGGRPRLPFSW	Active
DH-12	HAVLGRVLFP	GFGYGPAF	DSALHAAMVAAAGTGEAAVPHTW	Active
DH-13	HRVGADVVLP	GVNYGPSF	DSALHAAHLAELDASVQGGLPFHW	Active
DH-18	HLVGGEVWFP	LLDRGPMF	DAALQASAFLPGRSALAPGTIGEW	Inactive
DH-19	HPLLGASVPM	Deleted	GAVLSAAW------PDERVPVDW	Inactive
DH-20	HRDGETIVLP	GFEYGPAF	TAAMLALPLTSWAGQTWREPVAW	Active
DH-21	HVVGGLILLP	LEFGPKFR	DAALHAVPFATNPDPGSRLLPFTW	Active
ER domains
Domain	Motif
ER-3	AGINFRDVLGTLGYGKVLDQIEGMAGQMGA	2R
ER-21	AGVNFRDVLNALGMYPGQ------AGAFGA	2S
KR domains
Domain	Motif 1	Motif 2	KR type
KR-1	HTAAVLAD	VGIPGQGNYAPAN	B2
KR-2	HLAGVLDD	LGTAGQSTYAAAN	B
KR-3	HAAGVLDD	LGTAGQANYAAAN	B1
KR-4	HAAGVLDD	FGNAGQAAYTAAD	B1
KR-5	HSAGVVDD	VGARGQASYAAAN	B
KR-6	Domain absent
KR-7	HAAGIARP	WGGSGQLAYAAGN	A1
KR-8	HTAGVVGD	TGGPGQGPYSAAN	B1
KR-9	HAAGVVDD	VGSAGQGNYSAAN	B
KR-10	HSAGVLDD	LGAPGQANYAAAN	B1
KR-11	HCAGVLDD	MGAAGQGNYAAAN	B
KR-12	HAAGVLDD	FGNGGQASYAAAN	B
KR-13	HSAGVLAD	LGAPGQGNYAAGN	B
KR-14	HAAGVSEL	VGSGGQAAYSAAN	A
KR-15	HAAAIIEL	WGTGRHAAYVAGN	A2
KR-16	HAAGVVED	IGGAGQANYAAAN	B
KR-17	Deleted	WGAAGRAVEAAAG	C
KR-18	HTAAVIDD	LGSPGQGSYAAAN	B
KR-19	HLAGVLDD	MGSPGQANYAAAN	B
KR-20	HAAGVLDD	MGSPGQANYAAAN	B
KR-21	HTAGVLDD	TGSPGQANYAAAN	B1

## Sheet: Sheet10
Amycolatopsis antarctica
AT Domain	Active site	Specificity motif	Substrate
OZM74231.1
AT-1	IPEFLVGHSVGEIAAAH	RRLRVSHAFHSPLMDPVLDEFR	Malonate
AT-2	TPDHLAGHSVGELAAAH	RRLAVSHAFHSARMDPMLAEFR	Malonate
AT-3	VADAVVGHSQGEIAAAV	RRIPVDYASHSIQVEDLVAGLA	Methylmalonate
AT-4	EPDYLIGHSIGELAAAH	RRLRVSHAFHSAHMDAMLDE	Malonate
AT-5	RPDAVLGHSVGELAAAH	TRLRVSHAFHSPLVDPVLDELR	Malonate
OZM74164.1
AT-1	RPDHVLGHSVGELAAAH	RRLVVSHAFHSPLMEPMLDEFR	Malonate
DH Domain	Motif 1	Motif 2	Motif 3	Active Y/N
OZM74164.1
DH-1	HVLGDVAVFP	GLVYGPVF	DAALQASAFVPANEGRNLMPFSW	Active
KR Domain	Motif 1	Motif 2	KR Type
OZM74231.1
KR-1	HAAGVLAD	FSSIAGLTGSAGQANYAAGN	B
KR-2	HTAGTSEV	FGSIAGVLGSGAQAGYCAAN	A
KR-3	HAAAVIEL	FASVAGMWGTGQHAAYVAGN	A2
KR-4	HAAGVVED	FSSVAGVLGSAGQGGYAAAN	B
KR-5	Deleted	SGSIAGVWGAVGRADEACAG	C

[truncated: 2 more sheets: Sheet11, Sheet12]
